# Supplementary material for: Incidence of extubation failure and its predictors among adult patients in intensive care unit of low-resource setting: A prospective observational study
Source: PLoS One. 2022 Nov 17;17(11):e0277915. doi: 10.1371/journal.pone.0277915 (PMC9671430; doi:10.1371/journal.pone.0277915)
Supplement: S1 Dataset — (XLSX) [file pone.0277915.s001.xlsx]

## Sheet: Sheet1
			Sex	Age	BMI	Altered mentation	Respiratory	CVD	Trauma	Neuromuscular disease		Postoperative	Comorbidities	Hypertension	DM	Heart disease	Pulmonary	CKD	Liver disease	Stroke	Smoking	Others	Duration of mechanical ventilation	Complication encounted on MV	VAP	Sepsis	Shock	AKI	Others	Cough strength	GCS	Endotracheal secretions	Fluid Balance	WBC count	Albumin	Hemoglobin	SBT	PEEP	FIO2	Spo2
			1	28		2	1	1	1		1	1	1	1	1	1	1	2	1	1	0	1	13	0	1	1	1	1	1	1	1	1	740	10	17.4	12	2	5	40	99
			1	45		2	1	1	1		1	1	1	1	1	1	1	2	1	1	0	1	12	1	2	1	1	1	1	2	2	1	240	9	19	12.5	2	5	41	99
			1	65		2	1	1	1		1	1	1	1	1	1	1	2	1	1	0	1	8	1	1	2	1	1	1	1	1	1	280	13	18	11	2	5	45	99
			1	48		2	1	1	1		1	1	1	1	1	1	1	1	2	1	0	1	16	1	1	1	2	1	1	1	1	2	870	14	14.8	10	2	6	40	99
			0	29		1	2	1	1		1	1	1	1	1	1	1	1	2	1	0	1	14	1	2	1	1	1	1	2	2	2	120	12.5	21	10	2	5	40	99
			1	42		1	1	2	1		1	1	1	2	1	1	1	1	1	1	0	1	12	1	2	1	1	1	1	2	2	1	65	8	18	9	3	5	40	99
			1	67		1	2	1	1		1	1	1	2	1	1	1	1	1	1	0	1	13	1	1	2	1	1	1	1	1	1	85	14	14	8	3	6	45	99
			1	34		1	1	1	2		1	1	1	2	1	1	1	1	1	1	0	1	12	0	1	1	1	1	1	2	1	1	420	17	15.4	8	3	5	45	98
			1	55		2	1	1	1		1	1	1	2	1	1	1	1	1	1	0	2	11	1	1	2	1	1	1	2	2	2	120	18	16.8	7.5	3	6	40	98
			1	56		2	1	1	1		1	1	1	2	1	1	1	1	1	1	0	1	9	1	2	1	1	1	1	2	2	1	-80	19	16.2	7.8	2	6	40	98
			1	62		1	2	1	1		1	1	1	1	2	1	1	1	1	1	0	1	18	1	1	2	1	1	1	1	1	1	210	16	18.5	9.5	2	5	40	99
			1	48		1	2	1	1		1	1	1	1	1	1	1	2	1	1	1	1	6	1	2	1	1	1	1	2	2	2	430	17	28	11.8	1	5	40	97
			1	36		2	1	1	1		1	1	1	1	1	1	1	2	1	1	1	2	7	0	1	1	1	1	1	2	2	2	-230	8	24	12.4	1	5	40	99
			1	38		1	2	1	1		1	1	1	1	1	1	1	2	1	1	1	1	6	1	2	1	1	1	1	2	2	2	-150	7	26.8	13.2	1	5	40	98
			1	42		1	1	1	2		1	1	1	1	1	1	1	2	1	1	1	1	6	1	1	2	1	1	1	2	2	2	-210	9	28	12	1	5	40	99
			1	49		2	1	1	1		1	1	1	1	1	1	1	2	1	1	1	1	8	1	2	1	1	1	1	2	2	2	60	13	15.4	12.8	1	5	40	99
			1	58		2	1	1	1		1	1	1	1	1	1	1	2	1	1	1	2	21	1	2	1	1	1	1	2	2	2	90	11	19.4	14.3	1	5	40	99
			1	34		2	1	1	1		1	1	1	1	1	1	1	2	1	1	1	1	23	1	1	1	1	1	2	2	1	1	140	14	27.3	12.6	1	5	40	98
			1	35		2	1	1	1		1	1	1	1	1	1	1	1	2	1	1	1	5	1	2	1	1	1	1	2	2	2	130	9	21.4	15.1	2	5	40	99
			1	66		1	1	1	2		1	1	1	1	1	1	1	1	2	1	1	1	4	0	1	1	1	1	1	2	1	2	160	10	17.4	13	1	5	42	99
			1	39		1	2	1	1		1	1	1	1	1	1	1	1	2	1	1	1	5	1	2	1	1	1	1	2	2	2	40	10	21.3	12.8	0	6	40	98
			1	32		2	1	1	1		1	1	1	1	1	1	1	1	2	1	1	2	8	1	1	1	2	1	1	2	2	2	35	10.5	25.6	14.2	0	5	41	99
			1	32		1	1	1	2		1	1	2	1	1	1	1	1	2	1	1	1	9	1	2	1	1	1	1	2	2	2	-80	20	29.8	12.6	1	5	45	99
			1	28		2	1	1	1		1	1	2	2	1	1	1	1	1	1	1	1	7	1	1	1	2	1	1	2	2	2	120	11	21.4	11.6	1	6	40	99
			1	34		1	2	1	1		1	1	2	2	1	1	1	1	1	1	1	1	6	1	2	1	1	1	1	2	2	2	50	10	22.3	11.8	0	5	40	99
			1	37		1	2	1	1		1	1	2	2	1	1	1	1	1	1	1	1	7	0	1	1	1	1	1	2	2	2	-40	9	19.9	11.7	1	6	40	99
			1	51		2	1	1	1		1	1	2	2	1	1	1	1	1	1	1	1	11	1	1	2	1	1	1	2	2	2	-85	9	22	12.1	0	6	45	99
			0	58		1	1	2	1		1	1	2	2	1	1	1	1	1	1	1	1	9	1	2	1	1	1	1	2	2	2	-140	8	21.2	10.8	0	5	45	99
			1	32		1	1	1	1		2	1	2	2	1	1	1	1	1	1	1	1	8	1	1	1	1	1	2	2	2	2	-50	11.5	21	11.8	0	5	40	99
			1	37		1	2	1	1		1	1	2	2	2	1	1	1	1	1	1	1	8	1	1	2	1	1	1	2	2	2	-90	15	23	11.1	0	5	40	98
			1	36		1	1	1	2		1	1	2	2	1	1	1	1	1	1	1	1	7	1	2	1	1	1	1	2	2	2	-100	11	24	12.7	0	5	40	98
			1	54		1	2	1	1		1	1	2	2	1	1	1	1	1	1	1	1	9	1	1	2	1	1	1	2	2	2	-120	18	19	9.2	0	5	40	98
			1	50		2	1	1	1		1	1	2	2	1	1	1	1	1	1	1	1	8	1	1	1	2	1	1	2	2	2	-30	9	20	12.7	0	5	40	99
			1	26		2	1	1	1		1	1	2	2	1	1	1	1	1	1	1	1	7	1	2	1	1	1	1	2	2	2	-60	13	16.8	8.2	0	5	40	97
			1	28		2	1	1	1		1	1	2	1	2	1	1	1	1	1	1	1	7	1	1	1	1	1	2	1	2	2	-80	10	27.6	13.5	0	5	40	99
			1	38		1	1	1	1		1	2	2	1	2	1	1	1	1	1	1	1	8	1	2	1	1	1	1	2	2	2	-95	10	29.8	8.9	0	5	40	98
			1	36		2	1	1	1		1	1	2	1	2	1	1	1	1	1	1	1	12	1	2	1	1	1	1	2	2	2	-90	11	25.6	8.7	0	5	40	99
			1	46		2	1	1	1		1	1	2	1	2	1	1	1	1	1	1	1	9	1	1	2	1	1	1	2	2	2	-125	11.6	20.9	12.5	1	6	40	99
			1	36		2	1	1	1		1	1	1	1	2	1	1	1	1	1	1	1	13	1	2	1	1	1	1	2	2	2	-150	11.5	29	11.9	2	5	40	99
			1	34		2	1	1	1		1	1	1	1	2	1	1	1	1	1	1	1	14	0	1	1	1	1	1	2	2	2	-30	11.4	17.8	11.7	2	5	42	98
			1	32		1	2	1	1		1	1	1	1	2	1	1	1	1	1	0	1	14	1	1	1	2	1	1	1	2	2	60	12.9	10	11.2	2	6	40	99
			0	24		1	1	1	1		1	2	1	1	1	1	1	1	1	1	0	1	8	1	2	1	1	1	1	2	1	1	-25	10.8	18.4	11.6	3	5	41	99
			1	19		2	1	1	1		1	1	2	1	2	1	1	1	1	1	0	1	12	0	1	1	1	1	1	1	1	2	65	13.5	16.2	11.4	3	6	45	98
			1	61		1	1	1	1		1	2	2	1	1	1	1	1	1	1	0	1	9	1	2	1	1	1	1	1	1	1	50	13.2	15.2	10.2	3	6	40	99
			1	18		1	1	1	1		1	2	2	1	1	1	1	1	1	1	0	1	9	1	1	1	1	1	2	2	2	1	50	12.8	16.4	9.1	4	5	40	99
			0	56		1	2	1	1		1	1	1	1	1	1	2	1	1	1	0	1	18	1	2	1	1	1	1	2	2	1	90	11.8	19.2	11.8	2	5	40	99
			0	53		1	2	1	1		1	1	1	1	1	1	2	1	1	1	0	1	11	1	2	1	1	1	1	2	2	2	-100	14.5	16.7	10.1	3	5	45	99
			0	62		1	2	1	1		1	1	1	1	1	1	2	1	1	1	0	1	12	1	1	1	2	1	1	2	2	1	100	14.8	19.4	7.9	2	5	45	99
			1	41		1	2	1	1		1	1	1	1	1	1	2	1	1	1	0	1	13	1	2	1	1	1	1	2	2	1	120	15.6	21	6.9	3	5	40	99
			1	28		1	2	1	1		1	1	1	1	1	1	2	1	1	1	0	1	12	0	1	1	1	1	1	2	2	2	130	16.5	22	9.2	3	5	40	99
			1	63		1	2	1	1		1	1	1	1	1	2	1	1	1	1	0	1	12	1	1	1	1	1	2	2	2	2	140	16.8	19.2	9.8	3	5	40	99
			1	63		1	1	1	1		1	2	1	1	1	2	1	1	1	1	0	1	11	1	2	1	1	1	1	2	2	1	90	18	18	9.5	4	5	40	98
			1	70		1	1	1	1		1	2	1	1	1	2	1	1	1	1	0	1	13	1	1	1	2	1	1	1	1	2	70	16	18	10.6	4	5	40	98
			0	45		1	1	1	1		1	2	1	1	1	1	2	1	1	1	1	1	6	1	1	1	2	1	1	1	2	1	80	11.2	15.5	13.2	2	5	40	98
			1	47		1	2	1	1		1	1	1	1	1	1	2	1	1	1	1	1	7	1	2	1	1	1	1	2	2	2	70	16.4	24	10.8	3	6	40	99
			1	34		2	1	1	1		1	1	1	1	1	1	2	1	1	1	1	1	6	0	1	1	1	1	1	2	2	2	-45	11.8	22	13.1	2	5	40	97
			1	32		1	2	1	1		1	1	1	1	2	1	2	1	1	1	1	1	13	1	1	1	1	1	2	2	2	1	45	21.8	13	10.6	2	5	40	99
			1	75		1	1	1	1		1	2	1	1	2	1	2	1	1	1	1	1	5	1	2	1	1	1	1	2	2	2	65	11.3	8.4	13.2	2	6	40	98
			0	38		1	1	1	1		1	2	1	1	1	1	2	1	1	1	1	1	9	1	1	1	1	2	1	2	2	1	-80	10.8	19.8	12.1	2	5	40	99
			1	56		1	2	1	1		1	1	1	1	1	1	2	1	1	1	0	1	11	0	1	1	1	1	1	2	2	1	-180	16	14	11.7	2	6	42	99
			0	33		1	1	1	1		1	2	1	1	1	1	2	1	1	1	1	1	6	1	1	1	2	1	1	2	2	2	170	15	19.6	12.6	2	6	40	99
			1	36		1	1	1	1		2	1	1	1	1	1	2	1	1	1	1	1	14	1	2	1	1	1	1	2	2	2	-55	11	17.8	10.6	3	5	41	98
			0	34		1	1	1	1		1	2	1	1	1	1	2	1	1	1	1	1	8	0	1	1	1	1	1	2	2	2	-70	10	19.9	10.2	3	5	45	99
			1	46		1	2	1	1		1	1	1	1	1	1	2	1	1	1	1	1	7	1	1	1	1	1	2	2	2	2	-25	10.5	19.8	8.8	2	5	40	99
			1	32		1	1	1	1		1	2	1	1	1	1	2	1	1	1	1	1	8	1	2	1	1	1	1	2	2	2	-30	10.8	20	8.6	1	5	40	98
			1	34		1	2	1	1		1	1	1	1	1	1	2	1	1	1	1	1	6	1	1	1	1	1	2	2	2	2	-55	9.7	23	7.9	2	5	40	99
			1	38		1	2	1	1		1	1	1	1	1	1	2	1	1	1	1	1	6	1	2	1	1	1	1	2	2	2	-50	11.8	21	9.6	3	5	45	99
			0	37		1	1	2	1		1	1	1	1	1	1	2	1	1	1	1	1	7	1	1	1	1	1	2	2	2	2	-55	16	22	12.4	3	5	45	99
			1	47		1	2	1	1		1	1	1	1	1	2	1	1	1	1	1	1	7	1	2	1	1	1	1	2	2	2	-70	11	20.6	9.6	3	5	40	99
			1	64		1	2	1	1		1	1	1	1	1	2	1	1	1	1	1	1	8	1	2	1	1	1	1	2	2	1	-120	10	23	8.8	3	5	40	99
			0	39		1	1	2	1		1	1	1	1	1	2	1	1	1	1	1	1	9	1	1	1	2	1	1	1	2	2	170	10	18.9	8.6	2	5	40	99
			0	31		1	1	2	1		1	1	1	1	1	2	1	1	1	1	1	1	5	1	1	1	2	1	1	1	2	1	-100	11	22.3	11.4	2	6	40	99
			0	30		1	1	1	1		1	2	1	1	1	2	1	1	1	1	1	1	7	1	2	1	1	1	1	1	2	2	-60	11.5	21	11.1	2	5	40	99
			0	30		1	1	2	1		1	1	1	1	1	2	1	1	1	1	1	1	7	0	1	1	1	1	1	1	2	1	-45	11.2	24	10.9	2	5	40	98
			0	29		1	1	2	1		1	1	1	1	1	2	1	1	1	1	1	1	6	1	1	1	1	1	2	2	2	1	120	11	20	10.4	2	6	40	98
			1	28		2	1	1	1		1	1	1	1	1	1	1	1	1	2	0	1	9	0	1	1	1	1	1	1	1	1	140	11.8	17.4	12.5	2	5	40	98
			1	45		2	1	1	1		1	1	1	1	1	1	1	1	1	2	0	1	11	1	1	1	1	2	1	2	2	1	340	10.6	19	12.1	2	6	40	99
			1	63		2	1	1	1		1	1	1	1	1	1	1	1	1	1	0	1	12	1	2	1	1	1	1	1	1	1	320	16.7	18	11.1	2	6	40	97
			1	43		2	1	1	1		1	1	1	1	1	1	1	1	1	1	0	1	9	1	1	1	1	1	2	1	1	2	310	15.8	14.8	11	2	5	40	99
			0	28		1	2	1	1		1	1	1	1	1	1	1	1	1	1	0	1	15	1	2	1	1	1	1	2	2	2	420	15	21	10.3	3	5	42	98
			1	43		1	1	2	1		1	1	1	1	1	1	1	1	1	1	0	1	14	1	2	1	1	1	1	2	2	1	230	11	18	10.2	3	5	40	99
			1	65		1	2	1	1		1	1	1	1	1	1	1	1	1	1	0	1	17	1	1	1	1	1	2	1	1	1	200	18	14	10.3	3	5	41	99
			1	34		1	1	1	2		1	1	1	1	1	1	1	1	1	1	0	1	15	1	1	2	1	1	1	2	1	1	210	20	15.4	9.3	3	5	45	99
			1	42		2	1	1	1		1	1	1	1	1	1	1	1	1	1	0	1	8	1	2	1	1	1	1	2	2	2	340	22	16.8	9.6	2	5	40	98
			1	44		2	1	1	1		1	1	1	1	1	1	1	1	1	1	0	1	7	0	1	1	1	1	1	2	2	1	-120	24	16.2	7.8	2	5	40	99
			1	68		1	2	1	1		1	1	1	1	1	1	1	1	1	1	0	1	8	1	1	2	1	1	1	1	1	1	210	21	18.5	8.6	2	5	40	99
			1	43		1	2	1	1		1	1	1	1	1	1	1	1	1	1	0	1	12	1	1	1	1	2	1	2	2	2	100	18	28	13.2	2	5	45	98
			1	37		2	1	1	1		1	1	1	1	1	1	1	1	1	1	0	1	13	1	2	1	1	1	1	2	2	2	-90	10	24	12.4	1	5	45	99
			1	34		1	2	1	1		1	1	1	1	1	1	1	1	1	1	0	1	9	1	1	1	1	1	2	2	2	2	-85	10.8	26.8	12.3	1	6	40	99
			0	47		1	1	1	2		1	1	1	1	1	1	1	1	1	1	0	1	12	1	1	2	1	1	1	2	2	2	-120	10.4	28	12.2	1	5	40	99
			0	46		2	1	1	1		1	1	1	1	1	1	1	1	1	1	0	1	14	0	1	1	1	1	1	2	2	2	320	16.2	15.4	13.1	1	5	40	99
			0	49		2	1	1	1		1	1	1	1	1	1	1	1	1	1	0	1	12	1	1	1	1	1	2	2	2	2	430	10.9	19.4	11.7	1	6	40	99
			1	38		2	1	1	1		1	1	1	1	1	2	1	1	1	1	1	1	13	1	2	1	1	1	1	2	1	1	540	14.3	27.3	11.8	1	5	40	99
			1	36		2	1	1	1		1	1	1	1	1	2	1	1	1	1	1	1	11	1	1	1	2	1	1	2	2	2	520	11.4	21.4	11.6	1	6	40	99
			1	69		1	1	1	2		1	1	1	1	1	2	1	1	1	1	1	1	17	0	1	1	1	1	1	2	1	2	120	11.2	17.4	12.5	2	6	40	99
			1	34		1	2	1	1		1	1	1	1	1	2	1	1	1	1	1	1	8	1	1	1	1	2	1	2	2	2	140	11.3	21.3	12.8	2	5	40	98
			1	35		2	1	1	1		1	1	1	1	1	1	1	1	1	2	1	1	12	1	1	2	1	1	1	2	2	2	80	10.9	25.6	12.1	2	5	40	98
			0	32		1	1	1	2		1	1	1	1	1	1	1	1	1	2	1	1	8	1	2	1	1	1	1	2	2	2	-60	17.6	29.8	12.6	2	5	40	98
			1	36		2	1	1	1		1	1	1	1	1	1	1	1	1	2	1	1	9	1	1	1	2	1	1	2	2	2	210	9.8	21.4	11.8	2	5	40	99
			1	38		1	2	1	1		1	1	1	1	1	1	1	1	1	2	1	1	9	1	2	1	1	1	1	2	2	2	200	9.7	22.3	11.6	2	5	42	97
			1	34		1	2	1	1		1	1	1	1	1	1	1	1	1	2	1	1	8	0	1	1	1	1	1	2	2	2	-120	9.9	19.9	12.3	2	5	40	99
			1	45		2	1	1	1		1	1	1	1	1	1	1	1	1	2	1	1	7	1	1	1	2	1	1	2	2	2	-50	10.7	22	12.8	2	5	41	98
			0	56		1	1	2	1		1	1	1	1	1	1	1	1	1	2	1	1	13	1	2	1	1	1	1	2	2	2	-80	11.6	21.2	10.7	2	5	45	99
			1	32		1	1	1	1		2	1	1	1	1	1	1	1	1	1	1	1	14	0	1	1	1	1	1	2	2	2	-65	11.2	21	11.7	2	5	40	99
			0	39		1	2	1	1		1	1	1	1	1	1	1	1	1	1	1	1	9	1	1	1	1	2	1	2	2	2	-45	14.5	23	9.6	2	5	40	99
			1	34		1	1	1	2		1	1	1	1	1	1	1	1	1	1	1	1	10	1	2	1	1	1	1	2	2	2	-80	11.5	24	12.1	2	6	40	98
			0	53		1	2	1	1		1	1	1	1	1	1	1	1	1	1	1	1	10	0	1	1	1	1	1	2	2	2	-90	16.5	19	9.2	3	5	45	99
			1	54		2	1	1	1		1	1	1	1	1	1	1	1	1	1	1	1	10	1	1	2	1	1	1	2	2	2	-25	10.6	20	11.8	2	5	45	99
			1	32		2	1	1	1		1	1	1	1	1	1	1	1	1	1	1	1	8	1	1	1	2	1	1	2	2	2	-40	18.6	16.8	10.4	2	6	40	98
			1	35		2	1	1	1		1	1	1	1	1	1	1	1	1	1	1	1	9	1	2	1	1	1	1	1	2	2	-70	11.5	27.6	13.2	3	5	40	99
			1	38		1	1	1	1		1	2	1	1	1	1	1	1	1	1	1	1	8	0	1	1	1	1	1	2	2	2	-80	10.6	29.8	11.1	3	6	40	99
			0	36		2	1	1	1		1	1	1	1	1	1	1	1	1	1	1	1	8	1	1	2	1	1	1	2	2	2	-35	11.8	25.6	10.5	3	6	40	98
			1	56		2	1	1	1		1	1	1	1	1	1	1	1	1	1	1	1	13	1	2	1	1	1	1	2	2	2	-60	11	20.9	11.6	3	5	40	99
			1	32		2	1	1	1		1	1	1	1	1	1	1	1	1	1	1	1	7	1	1	1	1	2	1	2	2	2	-55	10	29	11.8	3	5	40	99
			0	34		2	1	1	1		1	1	1	1	1	1	1	1	1	1	1	1	8	1	2	1	1	1	1	2	2	2	-90	10.5	17.8	12.2	3	5	40	99
			0	36		1	2	1	1		1	1	1	1	1	1	1	1	1	1	1	1	9	1	1	1	1	2	1	1	2	2	230	16.5	10	9.3	3	5	40	98
			0	28		1	1	1	1		1	2	1	1	1	1	1	1	1	1	1	1	6	0	1	1	1	1	1	2	1	1	-120	11.2	18.4	12	2	5	40	99
			0	32		2	1	1	1		1	1	1	1	1	1	1	1	1	1	1	1	7	1	2	1	1	1	1	1	1	2	260	16	16.2	11	2	5	40	98
			0	64		1	1	1	1		1	2	1	1	1	1	1	1	1	1	1	1	6	1	2	1	1	1	1	1	1	1	210	14.2	15.2	10	2	5	40	99
			1	31		1	1	1	1		1	2	1	1	1	1	1	1	1	1	1	1	7	1	1	2	1	1	1	2	2	1	90	18.3	16.4	7.8	2	5	42	99
			1	32		1	2	1	1		1	1	1	1	1	1	1	1	1	1	1	1	8	1	2	1	1	1	1	2	2	1	75	11.6	19.2	12.7	1	5	41	98
			1	74		1	2	1	1		1	1	1	1	1	1	1	1	1	1	1	1	8	1	1	1	1	2	1	2	2	2	-55	16.8	16.7	10.2	1	6	40	99
			1	72		1	2	1	1		1	1	1	1	1	1	1	1	1	1	1	1	15	0	1	1	1	1	1	2	2	1	155	15.4	19.4	9.4	2	5	41	98
